# Supplementary material for: Neutrophil-to-Lymphocyte, Monocyte-to-Lymphocyte, Platelet-to-Lymphocyte Ratio and Systemic Immune-Inflammatory Index in Different States of Bipolar Disorder
Source: Brain Sci. 2022 Aug 4;12(8):1034. doi: 10.3390/brainsci12081034 (PMC9405738; doi:10.3390/brainsci12081034)
Supplement: Supplementary file 1 [file brainsci-12-01034-s001.zip]

Archive with 1 entries (1 files):
- brainsci-1834210-supplementary.pdf
